# Supplementary material for: Structural Implications of H233L and H398P Mutations in Phospholipase Cζ: A Full-Atom Molecular Dynamics Study on Infertility-Associated Dysfunctions
Source: Int J Mol Sci. 2025 May 14;26(10):4706. doi: 10.3390/ijms26104706 (PMC12111915; doi:10.3390/ijms26104706)
Supplement: Supplementary file 1 [file ijms-26-04706-s001.zip]

Archive with 1 entries (1 files):
- ijms-3557613-supplementary.pdf
